# Supplementary material for: Distribution, Ecological Risk, and Source Identification of Heavy Metal(loid)s in Sediments of a Headwater of Beijiang River Affected by Mining in Southern China
Source: Toxics. 2024 Jan 30;12(2):117. doi: 10.3390/toxics12020117 (PMC10892579; doi:10.3390/toxics12020117)
Supplement: Supplementary file 1 [file toxics-12-00117-s001.zip]

Archive with 1 entries (1 files):
- toxics-2822090-supplementary.pdf
